# Supplementary material for: Comparative genomics of Bacillus cereus sensu lato spp. biocontrol strains in correlation to in-vitro phenotypes and plant pathogen antagonistic capacity
Source: Front Microbiol. 2023 Feb 9;14:996287. doi: 10.3389/fmicb.2023.996287 (PMC9947482; doi:10.3389/fmicb.2023.996287)
Supplement: Supplementary file 4 [file Table_3.xlsx]

## Sheet: Sheet1
Supplementary Table S3: chitinase genes sequences of the five Bcsl
Chitinase	Strain	bp	Contig	Blastx	Sequences
511635.peg.2121 Chitinase	S-10	2025	1	endochitinase/ chitinase C	>fig|6666666.511635.peg.2121 Chitinase (EC 3.2.1.14) [Unknown sp.thuriengensis S-10]atgaggtctcaaaaattcacactgctattactatctctactacttttcttacctctttttctcacaaattttattactccaaatctcgcattagcagattcaccaaagcaaagtcaaaaaattgttgggtactttccttcgtggggcgtttacggacgtaattatcaagttgctgacattgatgcatcaaaacttactcaccttaactatgctttcgcggatatttgttggaatggaaaacatggaaatccttctacccatccggataatccaaataaacaaacgtggaactgtaaagaatctggtgtaccattg…
511635.peg.4359 Chitinase	S-10	1083	1	exochitinase/ Chitinase D (ChiD)	>fig|6666666.511635.peg.4359 Chitinase (EC 3.2.1.14) [Unknown sp.thuriengensis S-10]atgttaaacaagttcaaatttttttgttgtattttagtaatgttcttactactaccgctatcccctttccaaacacaagcagcaaacaatttaggttcaaaattactcgttggatactggcataacttcgataacggtactggcattattaaattaagagacgtttcaccaaaatgggatgtaatcaatgtatctttcggtgaaactggtggtgatcgttccactgttgaattttcccctgtatatggtacagatgcagaattcaaatcagatatttcttatttaaaaagtaaaggaaagaaagtagttctttca…
511634.peg.392 Chitinase	MO2	2025	1	chitinase C	>fig|6666666.511634.peg.392 Chitinase (EC 3.2.1.14) [Unknown sp.thuriengensis MO2]atgaaatcaaaaaaattcacactgctattactatccctactactcttcttacctctttttctcacaaactttattactccaaacttcgcattagcagattcaccaaagcaaggtcaaaaaattgttgggtattttccttcatggggcatttacggacgtaattatcaagttgcagaaattgatgcatcaaaactcactcatctaaactatgcatttgctgatatttgctggaatggaaaacatggaaatccttctacacatcctgataatccaaataaacaaacgtggaactgtaaagaatctggtgtaccactgca…
511634.peg.3683 Chitinase	MO2	1083	1	Chitinase D (ChiD)	>fig|6666666.511634.peg.3683 Chitinase (EC 3.2.1.14) [Unknown sp.thuriengensis MO2]atgttaaacaagttcaaattcatttgttgtactttagtaatcttcttactgctaccgctggtttcctttcaagcacaagcagcaaacaatttaggatcaaaattactcgttggatactggcataacttcgataacggtactggcattattaaattaaaagacgtttcatcaaaatgggatgtaatcaacgtatctttcggtgaaactggtggtgaccgttccactgttgaattttctcctgtatatggtacagatgcagagttcaaatcagatatttcttatttaaaaagtaaaggaaagaaagtagttctttcaa…
463034.peg.435 Chitinase	UW85	1161	1	exochitinase/ Chitinase D (ChiD)	>fig|6666666.463034.peg.435 Chitinase (EC 3.2.1.14) [Unknown sp.thuriengensis UW85]atgttaaacaagttcaaatttttttgttgtattttcgtactgttcttactactaccgctatcccctttccaaacacaagcagcaaacaatttaggttcaaaattactcgttggatactggcataactttgataacggtactggcattattaaattaaaagacgtttcaccaaaatgggatgtaatcaatgtatcttttggtgaaactggtggtgatcgttccactgttgaattttctcctgtgtatggtacagatgcagacttcaaatcagatatttcttatttaaaaagtaaaggaaagaaagtagttctttcaa…
463034.peg.2775 Chitinase	UW85	2025	1	chitinase C	>fig|6666666.463034.peg.2775 Chitinase (EC 3.2.1.14) [Unknown sp.thuriengensis UW85]atgaggtctcaaaaattcaaactgctattactatctctactacttttcttacctctttttctcacaaattttattactccaaatctcgcattagcagattcaccaaagcaaagtcaaaaaattgttgggtactttccttcgtggggcgtttacggacgtaattatcaagttgctgacattgatgcatcaaaacttactcaccttaactatgctttcgcggatatttgttggaatggaaaacatggaaatccttctacccatccggataatccaaataaacaaacgtggaactgtaaagaatctggtgtaccattg…
463034.peg.6603 Chitinase	UW85	219	4	hypothetical protein (100%)/ CBP (97.5%)/M60 family metallopeptidase (90%)	>fig|6666666.463034.peg.6603 Chitinase (EC 3.2.1.14) [Unknown sp.thuriengensis UW85]atgaaaaggggacagaaacgaaaagcacaaaatttagtgatagtaactgccgcattatctatgtttgctactggaataacgccctcattagaaatctttgcggaagaacaagcgcagcaacagaaagtgtatgaagctgttcaaaatcatcaaggaaatggtgactcgaattggatatttgctttatcgttatggaaaccgcttattttgaatttttaa
463024.peg.1256 Chitinase	LSTW-24	1083	1	exochitinase/ Chitinase D (ChiD)	>fig|6666666.463024.peg.1256 Chitinase (EC 3.2.1.14) [Unknown sp.thuriengensis LSTW-24]atgttaaacaagttcaaatttttttattgcattttagtaatgttcttacttctaccgctatcccctttccaagcacaagcagcaaacaatttaggttcaaaattactcgttggatattggcataactttgataacggtactggcattattaaattaaaagacgtttcaccaaaatgggatgtaatcaatgtatcttttggtgaaactggtggtgatcgttccactgttgaattttctcctgtgtatggtacagatgcagacttcaaatcagatatttcttatttaaaaagtaaaggaaagaaagtagttctt…
463024.peg.1494 Chitinase	LSTW-24	975	1	M60 family metallopeptidase (99.7%)	>fig|6666666.463024.peg.1494 Chitinase (EC 3.2.1.14) [Unknown sp.thuriengensis LSTW-24]atgatttatttttataataaacaacaaggtggtaccattcgaacaacaatcacagcaggtggaacgactacgcctttctttgaactaggaaagcatacgaaacaagatttaataaacatgctggaccagtatcctaatgcacatgcagtggagttaaaaggcgaacgtgtattaattacggccagccttgcacgtgttaagaaatatttgttggggtctaatacagatcctgtacaactcttaaaaaagatggatgaagctactcgaattcaagacaaagtagctggattatctgaagaacaagtagataaa…
463024.peg.1497 Chitinase	LSTW-24	1386	1	DUF3472 domain-containing protein	>fig|6666666.463024.peg.1497 Chitinase (EC 3.2.1.14) [Unknown sp.thuriengensis LSTW-24]atgacgggccaacctattaacgtaattaatgatattaaatcttatcaaaatggaatcagtcaatctatatcattaccaacaaatgcttatgcaaaaattgtattaatggatatatttgatcaaactgttgagaaaaaggtacaaatcaaaaatgaatctccaaacatttttgaaggtaatgaatttgcatggtcgctgaaagggattggagattttgaatttgcgaaagtaaatttaaataaatcaacagaagaaatgcaaattgatctaaaagcaggtgtaccacatgactactttgatagtacatatgca…
463024.peg.5915 Chitinase	LSTW-24	2025	6	endochitinase/ chitinase C	>fig|6666666.463024.peg.5915 Chitinase (EC 3.2.1.14) [Unknown sp.thuriengensis LSTW-24]atgaggtctcaaaaattcacactgctattactatctctactacttttcttacctctttttctcacaaattttattactccaaatctcgcattagcagattcaccaaagcaaagtcaaaaaattgttgggtactttccttcgtggggcgtttacggacgtaattatcaagttgctgacattgatgcatcaaagcttactcaccttaactatgctttcgcggatatttgttggaatggaaaacatggaaacccttctactcatcctgataatccaaataaacaaacgtggaactgtaaagaatctggtgtacca…
376973.peg.113 Chitinase	S-25	2025	1	endochitinase/ chitinase C	>fig|6666666.376973.peg.113 Chitinase (EC 3.2.1.14) [Bacillus spp. S25]atgaggtctcaaaaattcacactgctattactatccctactacttttcttacctctttttctcacaaattttattactccaaatctcgcattagcagattcaccaaagcaaagtcaaaaaattgttgggtactttccttcgtggggcgtttacggacgtaattatcaagttgctgacattgatgcatcaaaacttactcaccttaactatgctttcgcggatatttgttggaatggaaaacatggaaacccttctactcatcctgataatccaaataaacaaacgtggaactgtaaagaatctggtgtaccattgcaaaataaagagg…
376973.peg.3338 Chitinase	S-25	1083	1	exochitinase/ Chitinase D (ChiD)	>fig|6666666.376973.peg.3338 Chitinase (EC 3.2.1.14) [Bacillus spp. S25]atgttaaacaagttcaaatttttttgttgtattttagtaatgttcttacttctaccgctatcccctttccaagcacaagcagcaaacaatttaggttcaaaattactcgttggatactggcataattttgataacggtactggcattattaaattaaaagacgtttcaccaaaatgggatgtaatcaatgtatcttttggtgaaactggtggtgatcgttccactgttgaattttctcctgtgtatggtacagatgcagaattcaaatcagatatttcttatttaaaaagtaaaggaaagaaagtagttctttcaataggtggacaa…
